# Supplementary material for: Redundancy in Innate Immune Pathways That Promote CD8+ T-Cell Responses in AAV1 Muscle Gene Transfer
Source: Viruses. 2024 Sep 24;16(10):1507. doi: 10.3390/v16101507 (PMC11512359; doi:10.3390/v16101507)
Supplement: Supplementary file 1 [file viruses-16-01507-s001.zip]

Archive with 1 entries (1 files):
- viruses-3161458-supplementary.pdf
